# Supplementary material for: APOE expression and secretion are modulated by mitochondrial dysfunction
Source: eLife. 2023 May 12;12:e85779. doi: 10.7554/eLife.85779 (PMC10231934; doi:10.7554/eLife.85779)
Supplement: Figure 2—source data 1. [file elife-85779-fig2-data1.zip]

Archive with 10 entries (9 files):
- Figure 2B Source Data/
- __MACOSX/._Figure 2B Source Data
- Figure 2B Source Data/Figure 2B Source Data 4.tif
- __MACOSX/Figure 2B Source Data/._Figure 2B Source Data 4.tif
- Figure 2B Source Data/Figure 2B Source Data 1.tif
- __MACOSX/Figure 2B Source Data/._Figure 2B Source Data 1.tif
- Figure 2B Source Data/Figure 2B Source Data 3.tif
- __MACOSX/Figure 2B Source Data/._Figure 2B Source Data 3.tif
- Figure 2B Source Data/Figure 2B Source Data 2.tif
- __MACOSX/Figure 2B Source Data/._Figure 2B Source Data 2.tif
