# Supplementary material for: APOE expression and secretion are modulated by mitochondrial dysfunction
Source: eLife. 2023 May 12;12:e85779. doi: 10.7554/eLife.85779 (PMC10231934; doi:10.7554/eLife.85779)
Supplement: Figure 3—figure supplement 1—source data 1. [file elife-85779-fig3-figsupp1-data1.zip]

Archive with 2 entries (2 files):
- Fig 3 Fig Supple 1 Source Data.tif
- __MACOSX/._Fig 3 Fig Supple 1 Source Data.tif
