# Supplementary material for: APOE expression and secretion are modulated by mitochondrial dysfunction
Source: eLife. 2023 May 12;12:e85779. doi: 10.7554/eLife.85779 (PMC10231934; doi:10.7554/eLife.85779)
Supplement: Figure 4—source data 2. [file elife-85779-fig4-data2.zip]

Archive with 2 entries (2 files):
- Figure 4F Source Data 1 Unmarked.tif
- __MACOSX/._Figure 4F Source Data 1 Unmarked.tif
