# Supplementary material for: APOE expression and secretion are modulated by mitochondrial dysfunction
Source: eLife. 2023 May 12;12:e85779. doi: 10.7554/eLife.85779 (PMC10231934; doi:10.7554/eLife.85779)
Supplement: Figure 5—figure supplement 2—source data 1. [file elife-85779-fig5-figsupp2-data1.zip]

Archive with 8 entries (7 files):
- Fig 5 Fig Supple 2 Source Data/
- __MACOSX/._Fig 5 Fig Supple 2 Source Data
- Fig 5 Fig Supple 2 Source Data/Fig 5 Fig Supple 2 3.tif
- __MACOSX/Fig 5 Fig Supple 2 Source Data/._Fig 5 Fig Supple 2 3.tif
- Fig 5 Fig Supple 2 Source Data/Fig 5 Fig Supple 2 2.tif
- __MACOSX/Fig 5 Fig Supple 2 Source Data/._Fig 5 Fig Supple 2 2.tif
- Fig 5 Fig Supple 2 Source Data/Fig 5 Fig Supple 2 1.tif
- __MACOSX/Fig 5 Fig Supple 2 Source Data/._Fig 5 Fig Supple 2 1.tif
