# Supplementary material for: APOE expression and secretion are modulated by mitochondrial dysfunction
Source: eLife. 2023 May 12;12:e85779. doi: 10.7554/eLife.85779 (PMC10231934; doi:10.7554/eLife.85779)
Supplement: Figure 5—figure supplement 2—source data 2. [file elife-85779-fig5-figsupp2-data2.zip]

Archive with 8 entries (7 files):
- Fig 5 Fig Supple 2 Source Data Unmarked/
- __MACOSX/._Fig 5 Fig Supple 2 Source Data Unmarked
- Fig 5 Fig Supple 2 Source Data Unmarked/Fig 5 Fig Supple 2 Source Data 2.tif
- __MACOSX/Fig 5 Fig Supple 2 Source Data Unmarked/._Fig 5 Fig Supple 2 Source Data 2.tif
- Fig 5 Fig Supple 2 Source Data Unmarked/Fig 5 Fig Supple 2 Source Data 3.tif
- __MACOSX/Fig 5 Fig Supple 2 Source Data Unmarked/._Fig 5 Fig Supple 2 Source Data 3.tif
- Fig 5 Fig Supple 2 Source Data Unmarked/Fig 5 Fig Supple 2 Source Data 1.tif
- __MACOSX/Fig 5 Fig Supple 2 Source Data Unmarked/._Fig 5 Fig Supple 2 Source Data 1.tif
